# Supplementary material for: Genome Wide Nucleosome Mapping for HSV-1 Shows Nucleosomes Are Deposited at Preferred Positions during Lytic Infection
Source: PLoS One. 2015 Feb 24;10(2):e0117471. doi: 10.1371/journal.pone.0117471 (PMC4339549; doi:10.1371/journal.pone.0117471)
Supplement: S2 Fig — Calculation of nucleosome saturation and GC. (XLSX) [file pone.0117471.s002.xlsx]

## Sheet: Nigel
Gene name/function		transcript size			Nucleosomes					Protein name	Gene Class	%GC	Phasing Nuc
		start	stop	bp	Max #	Actual # 4+	Saturation % 4+	Actual # 5	Saturation % 5
IE							IE 4+		IE 5		Immediate Early
RL2	ICP0 TR	2086	5698	3612	18	4	22.2222	2	11.1111	ubiquitin E3 ligase ICP0	IE	71.7
RL2	ICP0 IR	124285	120673	3612	18	4	22.2222	2	11.1111	ubiquitin E3 ligase ICP0	IE	71.6
RS1	ICP4 IR	131457	127170	4287	21	11	52.381	9	42.8571	transcriptional regulator ICP4	IE	80.4
RS1	ICP4 TR	146776	151063	4287	21	11	52.381	10	47.619	transcriptional regulator ICP4	IE	80.4
US1	ICP22	132098	133960	1862	9	1	11.1111	1	11.1111	regulatory protein ICP22	IE	67.8
UL54	ICP27	115282	113596	1686	8	0	0	0	0	multifunctional expression regulator	IE	69.1
US12	ICP47	146135	144119	2016	10	0	0	0	0	TAP transporter inhibitor ICP47	IE	68.8
Mean					105	31	22.9025	24	17.6871
Median							22.2222		11.1111
Early							E 4+		E 5		Early
UL2	glycosylase	9884	10948	1064	5.32	0	0	0	0	uracil-DNA glycosylase	E	65.3
UL5	helicase	11753	15131	3378	16.89	12	71.048	11	65.1273	helicase-primase helicase subunit	E	62.9	yes
UL8	helicase	18210	20476	2266	11.33	3	26.4784	3	26.4784	helicase-primase subunit	E	70.1
UL9	helicase	18210	23259	5049	25.245	10	39.6118	9	35.6506	DNA replication origin-binding helicase	E	66.9
UL12	ICP18	24800	27046	2246	11.23	2	17.8094	1	8.90472	deoxyribonuclease	E	68.2
UL23	TK	46608	47911	1303	6.515	2	30.6984	2	30.6984	thymidine kinase	E	63.5
UL29	ICP8	58409	62053	3644	18.22	8	43.9078	8	43.9078	single-stranded DNA-binding protein	E	67.2
UL30	DNA pol	62606	66553	3947	19.735	16	81.0742	15	76.0071	DNA polymerase catalytic subunit	E	65.6	yes
UL39	ICP6 RR	86217	90988	4771	23.855	6	25.152	5	20.96	ribonucleotide reductase subunit 1	E	64.8
UL40	ICP6 RR	89773	90988	1215	6.075	3	49.3827	3	49.3827	ribonucleotide reductase subunit 2	E	61.8
UL42	UL42 pol	92920	94638	1718	8.59	4	46.5658	4	46.5658	DNA polymerase processivity subunit	E	67.4
UL50	phosphatase	107010	108157	1147	5.735	1	17.4368	1	17.4368	deoxyuridine triphosphatase	E	66.3	yes
UL52	helicase	109048	113448	4400	22	9	40.9091	6	27.2727	helicase-primase primase subunit	E	64.7
Mean					180.74	76	37.698	68	34.4917
Median							39.6118		30.6984
Late							L 4+		L 5		True/Leaky
RL1	ICP34.5	513	1539	1026	5.13	1	19.4932	0	0	neurovirulence protein ICP34.5	Leaky	79.9
UL1	gL	9337	10948	1611	8.055	0	0	0	0	envelope glycoprotein L	L	61.8
UL3		9884	10948	1064	5.32	2	37.594	2	37.594	nuclear protein UL3	True	65.3
UL4		11753	12422	669	3.345	2	59.7907	2	59.7907	nuclear protein UL4	True	65.1
UL6		15130	18040	2910	14.55	10	68.7285	6	41.2371	capsid portal protein	L	67.3	yes
UL7		17135	18040	905	4.525	2	44.1989	1	22.0994	tegument protein UL7	Leaky	65.2
UL10	gM	23204	24648	1444	7.22	3	41.5512	3	41.5512	envelope glycoprotein M	True	65.3
UL11		24800	25501	701	3.505	0	0	0	0	myristylated tegument protein	L	66.7
UL13	kinase	24800	28691	3891	19.455	9	46.2606	7	35.9805	tegument serine/threonine protein kinase	L	66.3
UL14		24800	28915	4115	20.575	9	43.7424	7	34.0219	tegument protein UL14	True	66.3
UL15	packaging	28804	34825	6021	30.105	11	36.5388	7	23.252	DNA packaging terminase subunit 1	L	67
UL17	packaging	30173	33666	3493	17.465	6	34.3544	3	17.1772	DNA packaging tegument protein UL17	L	69.5
UL16		30173	31670	1497	7.485	2	26.7201	1	13.3601	tegument protein UL16	Leaky	67.7
UL19	VP5	35023	40768	5745	28.725	13	45.2567	11	38.2942	major capsid protein	L	67.9
UL20		35023	41488	6465	32.325	13	40.2166	11	34.0294	envelope protein UL20	Leaky	67.3
UL18	VP23	35023	36051	1028	5.14	2	38.9105	1	19.4553	capsid triplex subunit 2	Leaky	65.1
UL21		42074	43695	1621	8.105	7	86.3664	6	74.0284	tegument protein UL21	L	66
UL22	gH	43824	46581	2757	13.785	3	21.7628	3	21.7628	envelope glycoprotein H	L	66.6
UL24		47737	48744	1007	5.035	1	19.861	1	19.861	nuclear protein UL24	Leaky	64.6	yes
UL25	packaging	48813	52771	3958	19.79	7	35.3714	5	25.2653	DNA packaging tegument protein UL25	True	68.8
UL26	VP24	50809	52771	1962	9.81	2	20.3874	2	20.3874	capsid maturation protease	L	70.5
UL26.5	capsid scaffold	51727	52771	1044	5.22	2	38.3142	2	38.3142	capsid scaffold protein	L	70.2
UL28	packaging	53058	58320	5262	26.31	19	72.2159	16	60.8134	DNA packaging terminase subunit 2	L	68.2
UL27	gB	53058	56080	3022	15.11	11	72.7995	10	66.1813	envelope glycoprotein B	Leaky	66.5	yes
UL32	packaging	66377	69162	2785	13.925	9	64.632	9	64.632	DNA packaging protein UL32	True	67.5
UL31	egress	66377	67379	1002	5.01	3	59.8802	3	59.8802	nuclear egress lamina protein	L	66.3	yes
UL33	packaging	69161	70943	1782	8.91	3	33.67	2	22.4467	DNA packaging protein UL33	True	67
UL34	egress	69633	70943	1310	6.55	2	30.5344	1	15.2672	nuclear egress membrane protein	Leaky	66.4
UL35		70566	70943	377	1.885	0	0	0	0	small capsid protein	True	64
UL36	VP1-2	70983	80543	9560	47.8	17	35.5649	15	31.3808	large tegument protein	True	71.1
UL37		80712	84084	3372	16.86	5	29.656	2	11.8624	tegument protein UL37	Leaky	69.3
UL38	VP19	84531	86021	1490	7.45	4	53.6913	3	40.2685	capsid triplex subunit 1	True	70.9
UL41	shutoff	91116	92740	1624	8.12	3	36.9458	3	36.9458	tegument host shutoff protein	Leaky	62.1
UL43		94748	96068	1320	6.6	1	15.1515	0	0	envelope protein UL43	L	71.6
UL44	gC	96168	98668	2500	12.5	0	0	0	0	envelope glycoprotein C	True	67.1
UL45		97953	98668	715	3.575	0	0	0	0	membrane protein UL45	True	66.6
UL47	VP13 14	98726	103116	4390	21.95	12	54.6697	10	45.5581	tegument protein VP13/14	Leaky	71.8
UL46	VP11 12	98726	100998	2272	11.36	6	52.8169	6	52.8169	tegument protein VP11/12	Leaky	70.8	yes
UL48	VP16	103537	105259	1722	8.61	8	92.9152	8	92.9152	transactivating tegument protein VP16	L	64.9
UL49	VP22	105462	106391	929	4.645	1	21.5285	1	21.5285	tegument protein VP22	L	69.7
UL49A	gN	105462	106993	1531	7.655	1	13.0634	1	13.0634	envelope glycoprotein N	True	68.1
UL51		108276	109011	735	3.675	1	27.2109	1	27.2109	tegument protein UL51	Leaky	68.3
UL53	gK	112179	113448	1269	6.345	3	47.2813	2	31.5209	envelope glycoprotein K	L	60.9
UL55		115496	116103	607	3.035	2	65.8979	1	32.9489	nuclear protein UL55	True	61.2
UL56		116196	116925	729	3.645	1	27.4348	1	27.4348	membrane protein UL56	True	65.3
RL1	ICP34.5	124832	125858	1026	5.13	1	19.4932	1	19.4932	neurovirulence protein ICP34.5	Leaky	79.9
US2		134023	135333	1310	6.55	1	15.2672	1	15.2672	virion protein US2	True	64.1
US3	kinase	134934	137531	2597	12.985	3	23.1036	2	15.4024	serine/threonine protein kinase US3	Leaky	63.7
US4	gG	136702	137531	829	4.145	0	0	0	0	envelope glycoprotein G	Leaky	62.5
US5	gJ	137596	141048	3452	17.26	6	34.7625	6	34.7625	envelope glycoprotein J	L	63.6
US6	gD	138309	141048	2739	13.695	6	43.8116	6	43.8116	envelope glycoprotein D	L	63.6
US7	gI	139668	141048	1380	6.9	3	43.4783	3	43.4783	envelope glycoprotein I	Leaky	64.3
US8	gE	141139	143693	2554	12.77	2	15.6617	2	15.6617	envelope glycoprotein E	Leaky	65.6
US8A		142744	143693	949	4.745	0	0	0	0	membrane protein US8A	Leaky	63.7	yes
US9		143219	143693	474	2.37	0	0	0	0	membrane protein US9	L	59.6
US11		144119	145490	1371	6.855	0	0	0	0	tegument protein US11	True	66
US10		144119	145194	1075	5.375	0	0	0	0	virion protein US10	Leaky	65.6
Mean					624.975	241	33.4835	197	27.3687
Median							34.7625		23.252
LAT		118800	127180	8380	41.9	8	19.0931	6	14.3198			72.3
2kb LAT intron		119464	121418	1954	9.77	2	20.4708	2	20.4708			66
